# Supplementary material for: Determinants of tumor immune evasion: the role of T cell exposed motif frequency and mutant amino acid exposure
Source: Front Immunol. 2023 May 5;14:1155679. doi: 10.3389/fimmu.2023.1155679 (PMC10196236; doi:10.3389/fimmu.2023.1155679)
Supplement: Supplementary file 2 [file Table_4.xlsx]

## Sheet: Supp. Table 4 
						Zscale cut point
	-2.5	-2.25	-2	-1.75	-1.5	-1.25	-1	-0.75	-0.5	-0.25	0	0.25
0	11117389	10696701	10065889	9166701	7959728	6449606	4748400	3080802	1716705	799443	304011	91504
1	71546	112661	171250	248670	339219	427775	486168	475903	390768	265664	149762	69846
10	68517	131419	231427	375443	553558	744498	905620	979783	912941	717090	480151	277609
11	3516	9231	21901	47162	91174	158477	247396	338603	391755	377520	305217	216659
100	64773	118206	194272	289920	389571	472529	503287	455372	345512	221235	118389	50643
101	937	2390	5459	10522	17997	28620	42277	55945	62852	59550	47142	31084
110	1324	3766	9230	20356	40460	72728	119422	176202	224415	239303	216186	168033
111	104	417	1262	3653	8263	17552	34322	61771	97631	129018	143117	139263
1000	135195	203020	273956	351178	440612	535295	605397	599621	489826	319072	166113	70034
1001	906	2700	7047	16244	33217	62503	104228	149861	177418	169138	131433	86121
1010	76	421	1484	4091	9516	20027	36636	63143	98485	123602	121965	95412
1011	1	24	159	883	3157	8914	21207	43974	79470	114878	134616	129759
1100	6189	14738	31314	60450	110253	186243	283270	366181	383096	318709	214758	120275
1101	64	318	1049	3315	8748	20083	41158	71017	100588	115367	109165	89715
1110	16	111	543	1879	5222	12558	27985	55661	95641	135787	154710	147213
1111		6	83	360	1486	4823	13626	31908	65674	110778	152400	178471
10000	88246	164070	278794	441997	657788	905032	1116744	1195605	1057003	743215	418477	196100
10001	617	2745	9625	27551	65486	131792	224606	326976	387089	361445	268838	167190
10010	36	288	1607	6615	22353	55191	112177	193347	271859	296751	254548	184058
10011	3	15	212	1491	6924	23545	59466	125459	217279	297101	317296	279175
10100	10	76	418	1511	4941	13561	32683	65948	104399	125780	114344	78791
10101		8	29	146	635	2206	6601	16528	35872	59267	74139	72299
10110			5	69	356	1435	5025	14768	37480	74784	108004	120801
10111				27	195	905	3574	11325	33475	80842	146708	205904
11000	1	13	171	1026	4431	15136	43305	100638	181200	232423	214559	150398
11001		3	36	296	1493	5650	18367	49969	106012	167276	196399	183450
11010			2	29	302	1159	3733	11779	31873	60562	83508	90574
11011				15	250	1457	6596	18873	50331	105561	168818	213543
11100			4	90	459	2051	8122	26523	65287	114071	142959	134814
11101			1	32	183	778	3504	12519	34858	74467	120728	152403
11110				3	57	357	1527	5366	16046	40092	75990	113393
11111				3	49	402	1800	7300	24711	69732	156555	279749
100000	62523	142009	253274	379023	488996	551495	541848	460594	337745	218566	120706	53642
100001	2444	9117	24840	52860	92872	137105	169323	170560	142751	105239	69769	41467
100010	18	169	1170	4848	14157	30781	54342	81591	106998	126998	129573	109656
100011	2	42	403	2312	8861	23598	48548	80664	106466	117739	117563	108388
100100	3076	11427	32118	72914	137776	219148	297256	340389	318391	244238	157974	86014
100101	88	607	2770	9357	23580	48473	80431	108436	116782	102160	77193	51656
100110	3	37	305	1557	6125	17350	38396	70443	110951	146872	164944	161414
100111	3	8	89	608	3230	10818	27797	57354	96814	132432	153483	160954
101000	30	428	2482	9041	25552	57907	110557	170766	205505	189931	136827	78907
101001	5	61	350	1584	5777	16828	38596	70947	102413	116255	106008	82674
101010			16	121	581	2048	5802	14022	29780	50750	67271	71188
101011			2	88	562	2478	9068	24553	49737	82000	108400	121744
101100	11	174	1088	4943	17852	52175	127433	257356	411500	503413	483930	378175
101101	2	28	224	1195	5249	17663	47964	106997	190139	267816	309788	306994
101110		2	14	171	983	3988	13664	37148	85648	161062	245869	306646
101111		3	13	107	691	3985	15757	49484	122433	239516	381256	518205
110000	14	174	926	3243	8676	20288	41654	72963	112675	147555	141894	97800
110001	5	56	353	1683	5811	16127	37883	73672	117550	157387	172902	151489
110010			1	53	330	1469	4499	12289	33874	80283	126724	139044
110011			1	39	416	2316	8496	24795	63494	137823	233983	306508
110100		1	19	139	763	3219	10730	29853	64318	99975	114908	100582
110101			3	60	396	2160	8489	25429	58216	97545	129264	139762
110110				1	26	202	1131	4695	16743	48025	101077	152525
110111				1	31	285	1752	8416	31547	91604	205779	364624
111000				5	87	670	3750	14697	42040	85613	119706	117475
111001				4	103	851	4377	17394	50777	109650	178979	223007
111010					6	29	161	1174	6248	23835	58027	91273
111011					5	86	850	5174	22140	72773	177416	325005
111100				2	61	559	3887	18815	67786	172045	299320	386182
111101				3	46	608	4035	20393	73965	197313	389499	604987
111110					3	26	218	1843	10593	43479	122736	249847
111111					3	67	767	6114	34120	138275	413917	955573
Total	11627690	11627690	11627690	11627690	11627690	11627690	11627690	11627690	11627690	11627690	11627690	11627690
