# Supplementary material for: Determinants of tumor immune evasion: the role of T cell exposed motif frequency and mutant amino acid exposure
Source: Front Immunol. 2023 May 5;14:1155679. doi: 10.3389/fimmu.2023.1155679 (PMC10196236; doi:10.3389/fimmu.2023.1155679)
Supplement: Supplementary file 3 [file Table_5.xlsx]

## Sheet: GBM contingency table TCEM_I bi
Supplementary Table 5A ---- Contingency table of bitcodes - GBM
TCEM I binary code mutant	TCEM II binary code mutant
	0	1	10	11	Total
000000	0	186	184	118	488
000001	113	8	7	4	132
000010	512	27	15	10	564
000011	18	3	0	1	22
000100	178	19	8	3	208
000101	7	0	0	0	7
000110	25	3	2	1	31
000111	1	0	0	0	1
001000	342	22	31	20	415
001001	11	0	0	0	11
001010	63	2	6	5	76
001011	1	0	0	0	1
001100	45	7	5	2	59
001101	0	1	0	0	1
001110	7	0	0	0	7
010000	201	16	10	11	238
010001	18	1	1	1	21
010010	37	0	0	1	38
010011	1	0	1	0	2
010100	7	2	0	1	10
010110	3	0	1	0	4
011000	35	3	3	2	43
011001	1	0	0	0	1
011010	13	1	0	1	15
011100	5	0	0	0	5
011110	1	0	0	0	1
100000	366	34	47	42	489
100001	9	1	0	1	11
100010	59	6	6	1	72
100011	5	1	0	0	6
100100	20	2	1	0	23
100110	1	0	1	0	2
101000	57	2	6	6	71
101001	3	0	0	0	3
101010	18	0	1	3	22
101100	13	1	2	2	18
101110	4	0	0	0	4
110000	118	10	14	14	156
110001	1	0	0	0	1
110010	30	1	0	1	32
110100	8	0	0	1	9
110110	2	0	0	0	2
111000	23	1	3	5	32
111010	7	0	1	0	8
111100	2	0	0	2	4
111110	3	0	0	0	3
Total	2394	360	356	259	3369

## Sheet: LUSC contingency table TCEM_I b
Supplementary Table 5B -- Contingency table of bitcodes - LUSC
TCEM I binary code mutant	TCEM II binary code mutant
	0	1	10	11	Total
000000	0	1036	1265	704	3005
000001	545	32	16	25	618
000010	2633	118	164	102	3017
000011	121	12	2	7	142
000100	621	29	62	13	725
000101	24	1	1	0	26
000110	63	4	6	2	75
000111	2	0	0	0	2
001000	2321	149	168	108	2746
001001	81	7	3	10	101
001010	284	16	19	19	338
001011	10	0	2	0	12
001100	193	11	22	6	232
001101	13	1	0	0	14
001110	37	2	2	0	41
001111	5	0	0	0	5
010000	783	36	67	49	935
010001	29	3	2	3	37
010010	100	3	14	2	119
010011	4	0	0	0	4
010100	51	1	1	1	54
010101	1	1	0	0	2
010110	8	0	0	1	9
011000	167	6	24	9	206
011001	3	3	0	0	6
011010	13	7	1	1	22
011100	13	0	0	0	13
011101	1	0	0	0	1
011110	2	0	1	0	3
100000	2044	154	218	131	2547
100001	47	4	10	2	63
100010	258	22	27	21	328
100011	30	0	3	0	33
100100	80	1	4	9	94
100101	1	0	0	0	1
100110	11	0	1	1	13
101000	255	21	26	36	338
101001	6	0	0	0	6
101010	31	3	1	2	37
101011	2	0	0	0	2
101100	34	0	6	3	43
101110	4	0	0	0	4
110000	706	58	104	67	935
110001	28	5	4	1	38
110010	121	8	18	9	156
110011	3	1	2	0	6
110100	43	2	9	1	55
110110	13	1	1	0	15
111000	162	14	30	16	222
111001	7	1	1	3	12
111010	12	1	2	4	19
111011	2	0	1	0	3
111100	21	4	2	3	30
111110	12	0	0	0	12
Total	12061	1778	2312	1371	17522
