# Supplementary material for: Determinants of tumor immune evasion: the role of T cell exposed motif frequency and mutant amino acid exposure
Source: Front Immunol. 2023 May 5;14:1155679. doi: 10.3389/fimmu.2023.1155679 (PMC10196236; doi:10.3389/fimmu.2023.1155679)
Supplement: Supplementary file 4 [file Table_6.xlsx]

## Sheet: Legend 
Supplemental Table 6 : T cell responder TCEM and GEM genotype comparisons
Legend
Column headers
protein-mut	protein and mutation as defined in Parkhurst et al		.
probability of one or more MHC I alleles binding	Probability computed from intraprotein standarized Ln(ic50) with the highest peptide binding set to 1.0 and all others a fractional probability of that value.
intraprotein Standardized Ln(ic50)	Zscale minimum for the entire HLA genotype for the peptide having the mutant in the indicated pocket position
mutant peptide - human proteome count of TCEM	Total number of TCEM_I in the human proteome containing the mutant amino acid
mutant peptide - GI microbiome count of TCEM	Total number of TCEM_I in the GI microbiome containing the mutant amino acid
wildtype peptide - human proteome count of TCEM	Total number of TCEM_I in the human proteome containing the wildtype (unmutated) amino acid
wildtype peptide - GI microbiome count of TCEM	Total number of TCEM_I in the GI microbiome containing the wildtype (unmutated) amino acid
Column subheaders
mutant aa in groove position	count when the mutant amino acid is in one of the four groove positions p1,p2,p3,p9
mutant aa in exposed TCEM position	count when the mutant amino acid is in one of the five T cell exposed positions p4,p5,p6,p7,p8
wt aa in groove position	count when the wt amino acid is in one of the four groove positions p1,p2,p3,p9 that contains the mutant
wt aa in exposed TCEM position	count when the wt amino acid is in one of the five T cell exposed positions p4,p5,p6,p7,p8 that contains the mutant
	Reference: M. R. Parkhurst, P. F. Robbins, E. Tran, T. D. Prickett, J. J. Gartner, L. Jia, et al. 2019 PMC7138461 DOI: 10.1158/2159-8290.CD-18-1494

## Sheet: TCEM_GEM HLAgenotype comparison
	Probability of one or more MHC I alleles binding											Z Scale											mutant peptide - human proteome count of TCEM											mutant peptide - GI microbiome count of TCEM											wildtype peptide - human proteome count of TCEM
	mutant aa in groove position					mutant aa in exposed TCEM position						mutant aa in groove position					mutant aa in exposed TCEM position						mutant aa in groove position					mutant aa in exposed TCEM position						mutant aa in groove position					mutant aa in exposed TCEM position						wt aa in groove position
protein-mut	p 1	p 2	p 3	p 9		p 4	p 5	p 6	p 7	p 8		HLAgeno min p1	HLAgeno min p2	HLAgeno min p3	HLAgeno min p9		HLAgeno min p4	HLAgeno min p5	HLAgeno min p6	HLAgeno min p7	HLAgeno min p8		hg38 mut p1	hg38 mut p2	hg38 mut p3	hg38 mut p9		hg38 mut p4	hg38 mut p5	hg38 mut p6	hg38 mut p7	hg38 mut p8		GI mut p1	GI mut p2	GI mut p3	GI mut p9		GI mut p4	GI mut p5	GI mut p6	GI mut p7	GI mut p8		hg38 wt p1	hg38 wt p2	hg38 wt p3	hg38 wt p9
ALDOC-R69H	0.0589694	0.0287228	0.00866509	0.00820149		0.028917	0.179826	0.263525	0.0331163	1		-1.73791	-1.37601	-0.583449	-0.537064		-1.37968	-2.21203	-2.35747	-1.45229	-2.8169		3	3	5	4		3	19	4	2	4		8	27	27	77		23	49	19	43	17		3	3	5	4
API5-R189Q	0.00665596	0.0870512	1	0.0179996		0.135446	0.0113767	0.00470691	0.0678964	0.0179109		-0.659959	-2.06482	-2.92999	-1.31556		-2.24099	-1.04083	-0.358238	-1.9606	-1.31278		4	2	3	8		16	4	6	21	8		40	46	24	63		84	102	105	229	128		4	2	3	8
APMAP-K195T	0.160319	0.167074	0.115408	0.224519		0.400856	1	0.0940389	0.13146	0.121349		-0.734002	-0.765072	-0.463367	-0.972968		-1.32506	-1.78526	-0.2673	-0.576059	-0.507766		29	7	7	6		2	2	0	3	5		45	16	8	48		8	29	13	66	96		29	7	7	6
ARMC9-L146F	0.00483886	0.486275	0.00128449	0.0046173		1	0.00205143	0.000980778	0.00558067	0.00277508		-1.78717	-3.376	-1.08386	-1.76564		-3.56952	-1.3584	-0.906543	-1.85159	-1.51855		4	5	3	5		2	1	2	1	3		55	128	40	13		57	17	11	26	9		4	5	3	5
CASP8-F67V	0.0242778	0.0387282	0.00245338	0.027783		0.0481302	0.0104119	0.00485629	1	0.0081113		-1.69469	-1.90713	-0.13585	-1.75791		-2.00032	-1.2531	-0.754407	-3.06341	-1.10357		18	13	5	70		5	5	20	21	12		81	60	103	752		58	63	85	218	319		18	13	5	70
CCAR2-R86W	0.00331829	6.78184e-06	2.50709e-05	0.00467465		5.66729e-06	3.52798e-05	1.7561e-05	0.000638439	1		-3.2499	-0.575636	-1.42972	-3.34613		-0.417997	-1.60459	-1.23148	-2.74777	-4.62036		10	11	19	10		5	4	3	5	1		103	29	157	95		22	32	63	32	8		10	11	19	10
CCNYL1-H84Y	0.0276004	0.0584195	0.02171	0.047619		0.0149686	0.0155972	0.0143674	1	0.0316557		-0.44224	-1.01308	-0.205822	-0.875016		0.271326	0.208212	0.338016	-2.36214	-0.562199		15	7	12	10		3	5	1	2	2		69	29	14	41		26	35	24	45	43		15	7	12	10
CDC42BPA-D428Y	0.702246	0.254621	0.136099	1		0.944966	0.0873998	0.167848	0.297941	0.0617411		-1.71905	-1.18479	-0.769307	-1.87994		-1.85485	-0.401801	-0.91888	-1.27652	-0.0329893		12	4	2	27		2	5	4	2	19		63	30	26	125		28	34	43	110	108		12	4	2	27
COPS2-P308L	0.0653487	0.0107259	0.0240046	0.362583		0.00687218	0.0106582	0.0134168	1	0.0160849		-1.66043	-0.538934	-1.11793	-2.37706		-0.0994931	-0.533514	-0.719855	-2.73031	-0.853495		13	19	12	6		3	4	2	2	4		155	253	97	7		111	199	66	18	25		13	19	12	6
CPSF6-G178E	0.109894	0.114301	0.0814565	0.105365		0.115652	0.102099	0.0463609	1	0.196457		-0.736456	-0.766025	-0.492239	-0.704237		-0.774767	-0.679718	0.117866	-1.95392	-1.13083		15	3	8	4		3	2	2	5	13		159	47	12	42		17	24	8	20	42		15	3	8	4
CYFIP1-I93V	0.03729	0.025587	0.0509071	1		0.165218	0.0700797	0.06176	0.23793	0.111118		-0.0447392	0.532145	-0.376736	-2.09739		-1.23281	-0.653988	-0.550112	-1.43554	-0.987058		3	2	2	4		11	5	8	11	4		4	11	2	32		53	28	26	61	22		3	2	2	4
CYP2E1-L447F	0.0318782	0.0944156	0.028803	0.0124415		0.105866	0.0732055	1	0.0277143	0.0539689		-0.890404	-1.52998	-0.818449	-0.054724		-1.58753	-1.39659	-2.51514	-0.790343	-1.22528		11	50	35	24		63	23	1	0	3		121	225	118	137		331	32	6	10	14		11	50	35	24
DDX1-S362F	0.000201647	0.0304535	1	0.00128681		0.00048891	0.00597617	0.000138402	0.00428208	0.000133245		-0.686768	-2.94216	-3.8924	-1.76756		-1.273	-2.39526	-0.362256	-2.27046	-0.325346		15	8	5	19		0	3	3	14	8		87	49	58	84		10	14	35	38	117		15	8	5	19
DHTKD1-V643I	0.0500148	0.0297578	0.0292334	0.0102032		0.034924	0.0174852	1	0.264034	0.017535		-1.28836	-0.969804	-0.957921	-0.0392297		-1.07358	-0.575026	-2.57986	-2.081	-0.577402		3	2	4	33		4	14	8	23	22		31	56	77	378		124	132	162	225	151		3	2	4	33
DNMT3A-P282S	1	0.0589955	0.258814	0.037045		0.0781109	0.0514357	0.108078	0.436577	0.0844841		-1.98073	-0.244026	-1.32854	0.365839		-0.510545	-0.0930648	-0.771137	-1.60234	-0.577388		12	3	13	17		4	8	0	15	10		34	71	73	138		37	94	29	64	81		12	3	13	17
ECI2-N352I	1	0.0838958	0.597997	0.0384464		0.793853	0.329018	0.0406267	0.399174	0.0525516		-2.47358	-1.40695	-2.28405	-0.938619		-2.38996	-2.04702	-0.975616	-2.12591	-1.13939		14	9	4	6		7	11	3	0	3		30	97	72	3		128	170	32	4	6		14	9	4	6
ENDOG-V121L	0.0285075	0.0259551	0.0277869	0.0674081		1	0.139815	0.514693	0.0419123	0.0444524		-0.238378	-0.136536	-0.211321	-0.947807		-2.27118	-1.38688	-2.00511	-0.594738	-0.642614		1	4	1	7		0	3	9	6	27		15	24	13	58		6	45	107	6	72		1	4	1	7
GALK1-A249V	0.026595	1	0.0568343	0.0355657		0.009128	0.0134996	0.0731629	0.0269877	0.0142473		-0.900265	-2.58329	-1.3652	-1.09125		0.0905254	-0.351861	-1.49943	-0.910376	-0.40307		28	21	25	45		14	24	30	21	8		134	82	116	359		212	168	284	228	122		28	21	25	45
GPATCH8-R1032H	0.0854713	1	0.105781	0.0789244		0.0210294	0.0272387	0.0194006	0.0485687	0.0339967		-1.48039	-2.51626	-1.58871	-1.43854		-0.576901	-0.779922	-0.508135	-1.16454	-0.936767		7	1	8	4		10	5	0	1	1		2	6	6	44		8	17	7	18	26		7	1	8	4
H3F3B-A48T	0.0422169	0.0555067	0.0739203	0.0354701		0.0329263	0.0110151	0.0494356	0.131688	1		-0.664798	-0.868745	-1.06013	-0.520866		-0.455144	1.88085	-0.785319	-1.39747	-2.30139		7	17	26	20		14	16	12	31	18		112	209	134	80		156	112	121	294	137		7	17	26	20
HIST1H2BE-E72V	0.0201226	0.150306	0.0198669	0.0327882		0.0115882	0.00921894	0.00746203	1	0.0143146		-1.3475	-2.26025	-1.34043	-1.60212		-1.01779	-0.863012	-0.707083	-2.91314	-1.15043		33	21	16	17		3	1	4	4	3		116	231	181	57		140	72	36	38	32		33	21	16	17
HNRNPU-F580I	0.0200559	0.153755	0.0505741	0.045074		0.101391	0.00419594	1	0.0143638	0.0106289		-1.73708	-2.55089	-2.13616	-2.08962		-2.40226	-0.852878	-3.14656	-1.57605	-1.42061		16	10	7	4		4	3	10	2	5		275	90	49	71		29	21	65	44	306		16	10	7	4
KARS-D356H	0.0235501	1	0.0307086	0.0638153		0.0860268	0.143257	0.0970742	0.0289227	0.0392598		0.224135	-2.20113	-0.122006	-0.781544		-0.989738	-1.30016	-1.06777	-0.0518507	-0.376917		1	2	5	5		1	1	3	12	0		146	86	32	105		35	6	21	43	21		1	2	5	5
KRAS-G12D	1	0.0282425	0.0339851	0.067567		0.0559254	0.037464	0.0288914	0.0592795	0.0218935		-2.44744	-0.659728	-0.800628	-1.24553		-1.13289	-0.870485	-0.677664	-1.16825	-0.44384		37	27	59	19		0	10	18	8	6		353	199	779	353		103	124	425	273	156		37	27	59	19
MCAT-Q121K	0.394087	0.00613612	1	0.0993846		0.0626963	0.0252052	0.073177	0.119186	0.475737		-2.45624	-0.123505	-2.77425	-1.91359		-1.7047	-1.22781	-1.77674	-1.99153	-2.52317		7	8	2	1		1	0	12	1	4		93	151	72	14		52	5	4	2	0		7	8	2	1
MED14-Q342R	0.0350832	0.00860764	0.0614948	0.0312009		0.0186943	0.0807064	1	0.411604	0.0725842		-0.985581	0.415123	-1.3254	-0.906452		-0.51196	-1.47211	-2.53084	-2.20229	-1.41603		16	11	16	4		9	6	1	1	0		96	93	76	22		102	59	2	10	26		16	11	16	4
MUC4-R4435S	0.0193598	0.00823306	0.0101251	0.0327827		1	0.0821117	0.0048335	0.0594445	0.184972		-1.23725	-0.662108	-0.818643	-1.52382		-2.86413	-1.95211	-0.169852	-1.80969	-2.28002		3	1	2	3		4	2	0	2	2		72	36	31	22		13	28	4	21	27		3	1	2	3
MYO5B-K1410Q	0.0938676	0.00518206	0.0346943	0.00893966		0.0314058	0.00899403	0.00758094	1	0.00513738		-2.21649	-0.701667	-1.79833	-1.08051		-1.75256	-1.08432	-0.973945	-3.02306	-0.694951		50	52	47	20		26	50	28	15	11		292	415	512	301		171	186	138	76	90		50	52	47	20
NAMPT-I265T	0.00524027	1	0.0030431	0.0225294		0.0133502	0.00578951	0.00698823	0.00378662	0.00670546		-0.717387	-3.02585	-0.234307	-1.59797		-1.32335	-0.792189	-0.925336	-0.447147	-0.896938		15	3	6	2		8	0	4	3	2		52	30	26	38		54	7	47	34	54		15	3	6	2
NBAS-C144S	0.00244492	0.00350959	0.00617255	0.00154372		0.00178422	0.190849	1	0.00485964	0.00158765		-1.00365	-1.227	-1.53418	-0.674872		-0.785104	-2.87484	-3.36283	-1.40928	-0.696801		10	23	10	3		47	20	1	3	1		123	194	113	10		405	167	59	44	23		10	23	10	3
NBEAL2-R405C	0.0381445	0.0503731	0.0397349	0.0942155		1	0.118435	0.733037	0.0420194	0.0691205		-0.425023	-0.662	-0.462155	-1.09941		-2.23241	-1.2371	-2.10944	-0.51156	-0.896108		5	2	3	19		2	0	1	1	2		10	67	13	114		11	13	20	8	14		5	2	3	19
NCKAP1-D438Y	0.11046	0.288283	0.004728	0.0971834		0.0122943	0.0323535	1	0.182906	0.0250397		-1.9909	-2.36946	0.108236	-1.9362		-0.810391	-1.40935	-2.79841	-2.1962	-1.26717		22	6	13	10		7	8	3	1	10		230	155	169	102		116	62	65	40	90		22	6	13	10
NPLOC4-I473V	0.00119056	0.0016372	1	0.0311464		0.00148852	0.00195785	0.00056264	0.000586111	0.000619577		-0.977844	-1.17842	-3.5463	-2.49647		-1.12059	-1.28284	-0.392922	-0.430859	-0.48093		11	11	5	6		1	6	1	3	5		149	64	94	13		43	37	17	41	20		11	11	5	6
NUP85-G350D	0.224793	0.0463752	1	0.0591458		0.0532018	0.0201367	0.0963851	0.0232188	0.0346398		-1.63699	-0.686109	-2.27599	-0.866394		-0.790165	0.169469	-1.18243	-0.020097	-0.440541		3	4	4	4		1	1	2	6	0		39	9	26	49		4	4	28	35	37		3	4	4	4
NUP98-A359D	0.329023	0.107505	1	0.0353205		0.240998	0.0610608	0.0334789	0.0371978	0.0343974		-1.40016	-0.683696	-1.9339	0.680959		-1.22536	-0.163602	0.818344	0.565388	0.746221		7	16	23	4		7	11	10	5	1		141	117	180	32		78	160	130	90	62		7	16	23	4
PHLPP1-G566E	0.00154758	0.000461787	0.00219981	0.00104361		1	0.0542188	0.00701014	0.0014642	0.00523059		-1.10286	-0.119166	-1.31055	-0.840701		-3.52846	-2.66455	-1.88355	-1.06811	-1.7512		11	3	3	2		3	0	3	1	2		169	42	11	35		16	4	20	22	79		11	3	3	2
QSOX2-R524W	0.0252054	0.0561877	0.136327	0.0448014		0.00426405	1	0.248627	0.0768973	0.00948718		-1.19754	-1.62732	-2.02637	-1.51404		0.476174	-2.75748	-2.26638	-1.7759	-0.504407		1	2	8	20		0	1	0	0	4		2	2	13	70		10	3	0	0	7		1	2	8	20
RNF10-E577K	0.167985	0.0314248	0.040138	1		0.504536	0.0449083	0.223765	0.0482413	0.342197		-1.64312	-0.618157	-0.806397	-2.38978		-2.12707	-0.886406	-1.77839	-0.935632	-1.96629		8	2	2	5		0	0	0	2	2		52	59	11	34		4	4	1	8	14		8	2	2	5
RNF43-P119L	0.0493451	0.0616325	0.0115786	0.0109291		1	0.0415342	0.134966	0.0818705	0.0438921		-1.42961	-1.54494	-0.451935	-0.398819		-2.67194	-1.33594	-1.912	-1.68436	-1.36639		9	1	3	13		17	3	1	6	3		8	24	17	56		328	71	12	66	71		9	1	3	13
RNF149-D372H	0.00886465	0.0157087	1	0.0118394		0.017382	0.133766	0.992197	0.0441844	0.0268784		0.196608	-0.450607	-2.5674	-0.169444		-0.53959	-1.77077	-2.56469	-1.19548	-0.875668		2	7	7	1		4	4	4	0	0		44	34	64	0		36	2	2	0	0		2	7	7	1
RNF213-N1702S	0.00197363	0.00364569	0.00234887	0.00073192		0.00113935	0.00112602	0.00227653	1	0.0391373		-0.973242	-1.3442	-1.08563	-0.13702		-0.564537	-0.554603	-1.0659	-3.40894	-2.39406		21	6	7	7		4	5	2	8	3		332	79	47	70		43	56	47	69	17		21	6	7	7
RNF213-P4766H	1	0.00840417	0.00903421	0.00400705		0.00319376	0.01569	0.0144789	0.0791897	0.00459397		-3.12951	-1.25813	-1.29938	-0.777322		-0.600395	-1.59106	-1.55088	-2.28846	-0.875794		2	4	3	8		1	1	7	2	2		2	20	2	115		0	4	42	28	19		2	4	3	8
RPS15-R43Q	1	0.0339613	0.43479	0.0611697		0.469042	0.376149	0.0289303	0.168682	0.175661		-2.39936	-0.700524	-2.0773	-1.10654		-2.10818	-2.01731	-0.571443	-1.65777	-1.67723		6	12	6	9		11	4	19	20	12		52	79	58	70		72	65	160	49	31		6	12	6	9
SIN3A-N520I	0.0306351	0.00497917	0.00875065	1		0.144975	0.249304	0.00877268	0.12422	0.236821		-1.57264	-0.368519	-0.832001	-2.91582		-2.24966	-2.45141	-0.833806	-2.18952	-2.43286		3	11	5	1		4	5	3	1	3		57	115	92	0		87	99	53	0	6		3	11	5	1
SLC2A1-I272V	1	0.0397056	0.187558	0.0498602		0.0213054	0.0612938	0.0248981	0.109824	0.0328912		-2.27167	-0.550556	-1.5415	-0.733227		0.10613	-0.883485	-0.0903254	-1.25248	-0.381943		31	23	20	3		13	5	4	10	2		130	429	434	28		298	194	64	56	42		31	23	20	3
TES-K62N	0.203577	0.226491	0.168946	0.354019		1	0.574877	0.854672	0.106323	0.154475		-0.395957	-0.492857	-0.209561	-0.845181		-1.47244	-1.16233	-1.3889	0.419617	-0.110338		16	6	6	7		7	4	0	4	6		108	72	124	71		77	89	18	32	31		16	6	6	7
TP53-R175H	0.0333419	0.0809617	0.385773	1		0.0670329	0.0223865	0.102147	0.144622	0.149096		-0.667975	-1.26014	-2.01818	-2.39085		-1.1485	-0.317496	-1.3899	-1.5708	-1.58599		2	1	1	13		0	0	0	0	5		5	4	0	62		2	0	4	4	35		2	1	1	13
TP53-R248W	0.0382033	0.041149	0.524104	0.36078		0.0307139	0.140518	1	0.182742	0.251405		-0.35083	-0.420986	-1.93574	-1.76928		-0.122279	-1.28927	-2.20116	-1.4335	-1.59694		8	6	7	1		1	0	0	0	1		190	121	86	18		8	4	0	0	11		16	13	15	10
TP53-Y220C	0.603182	0.49288	0.0979023	0.126392		1	0.101035	0.0848205	0.11823	0.0877767		-1.82845	-1.73589	-0.813797	-0.990263		-2.04653	-0.836503	-0.706489	-0.945744	-0.732732		15	9	14	16		2	4	3	1	5		54	15	13	145		4	11	4	5	29		8	5	9	9
TUBGCP2-P135L	0.00235334	0.00231061	0.0103156	1		0.104776	0.00465594	0.0029463	0.00312937	0.0102223		-0.299421	-0.280939	-1.35809	-3.12149		-2.38296	-0.866027	-0.509027	-0.560694	-1.35309		11	12	6	9		38	101	17	12	9		83	67	84	42		333	710	408	122	44		11	12	6	9
USP37-D100Y	0.0102374	0.00370754	0.00338843	1		0.0014614	0.00368451	0.00577887	0.013644	0.640168		-1.82205	-1.31354	-1.26242	-3.3893		-0.707125	-1.31004	-1.54952	-1.94848	-3.26501		3	3	2	2		1	3	5	4	3		25	13	15	58		13	38	58	129	70		3	3	2	2
WDFY1-E44K	0.120545	1	0.558574	0.0702384		0.0566289	0.100428	0.0392352	0.0443884	0.0198999		-1.12566	-2.15223	-1.90966	-0.760846		-0.591604	-1.01009	-0.253651	-0.375998	0.800953		6	5	5	14		6	11	13	8	5		41	49	66	216		63	84	43	57	78		6	5	5	14
ZFYVE27-R6H	0.759798	1	0.393825			0.459078	0.388957	0.385113				-1.27321	-1.42487	-0.856845			-0.96234	-0.848011	-0.840929				31	16	23			2	1	5				46	35	25			39	23	23				31	16	23
[truncated: 14 more columns]
